# Supplementary material for: Modulation of the Receptor Tyrosine Kinase TIE2/Tek Pathway by NRF2 Activation in Neurovascular Endothelial Cells
Source: Int J Mol Sci. 2026 Jan 13;27(2):770. doi: 10.3390/ijms27020770 (PMC12841328; doi:10.3390/ijms27020770)
Supplement: Supplementary file 1 [file ijms-27-00770-s001.zip]

Archive with 1 entries (1 files):
- ijms-4089175-supplementary.pdf
